# Supplementary material for: Catechol Siderophores from a Mangrove-Derived Bacteria Serratia marcescens F2-2 and Their Cytotoxic Activity
Source: Mar Drugs. 2025 May 30;23(6):241. doi: 10.3390/md23060241 (PMC12193787; doi:10.3390/md23060241)
Supplement: Supplementary file 1 [file marinedrugs-23-00241-s001.zip]

Archive with 1 entries (1 files):
- marinedrugs-3656156-supplementary.pdf
